# Supplementary material for: Procedural Challenges in Soil Sample Preparation for Pharmaceuticals Analysis
Source: Molecules. 2025 Dec 4;30(23):4660. doi: 10.3390/molecules30234660 (PMC12693053; doi:10.3390/molecules30234660)
Supplement: Supplementary file 1 [file molecules-30-04660-s001.zip]

Archive with 1 entries (1 files):
- molecules-3989950-supplementary.pdf
